# Supplementary material for: Abnormal Cerebellar Development Is Involved in Dystonia-Like Behaviors and Motor Dysfunction of Autistic BTBR Mice
Source: Front Cell Dev Biol. 2020 Apr 7;8:231. doi: 10.3389/fcell.2020.00231 (PMC7154340; doi:10.3389/fcell.2020.00231)
Supplement: Supplementary file 1 [file Data_Sheet_1.xlsx]

## Sheet: Sheet1
Figures
Figures	Animals (n)	Test methods	Factors	Values	Holm-Sidak Post hoc test
					Groups	Parmeters	p value
Fig.1 B	P7 WT (21) BTBR (18)	Chi square test			Fisher ' s precise test	BTBR vs WT	p=1.000
	P10 WT (32) BTBR (26)			X2=3.902	Pearson Chi-Square		p=0.048
	P12 WT (20) BTBR (19)				Fisher ' s precise test		P=0.010
	P14 WT (22) BTBR (26)			X2=21.505	Pearson Chi-Square		P=0.000
	P21 WT (22) BTBR (19)			X2=26.838	Pearson Chi-Square		P=0.000
	P30 WT (25) BTBR (39)			X2=52.747	Pearson Chi-Square		P=0.000
	P50 WT (20) BTBR (24)			X2=36.667	Pearson Chi-Square		P=0.000
	P90 WT (23) BTBR (20)			X2=43.000	Pearson Chi-Square		P=0.000
	P150 WT (19) BTBR (20)				Fisher ' s precise test		P=0.000
Fig.1 C	P14 WT (18) BTBR (15)	Two-way ANOVA Bonferroni Post hoc test	Genotype	F (1, 258) = 343.614, P = 0.000	P14	BTBR vs WT	P=0.392
					P21		P=0.000
					P28		P=0.000
					P42		P=0.000
					P60		P=0.000
					P90		P=0.000
					P150		P=0.000
	P21 WT (18) BTBR (29)		Days	F (6, 258) = 9650.162, P = 0.000	WT	P14 vs P21	P=0.000
						P14 vs P28	P=0.000
						P14 vs P42	P=0.000
						P14 vs P60	P=0.000
						P14 vs P90	P=0.000
						P14 vs P150	P=0.000
						P21 vs P28	P=0.000
	P28 WT (18) BTBR (17)					P21 vs P42	p=1.000
						P21 vs P60	P=0.000
						P21 vs P90	P=0.002
						P21 vs P150	P=0.000
						P28 vs P42	P=0.000
						P28 vs P60	P=0.000
						P28 vs P90	P=0.000
	P42 WT (16) BTBR (23)					P28 vs P150	P=0.000
						P42 vs P60	P=0.000
						P42 vs P90	P=0.000
						P42 vs P150	P=0.000
						P60 vs P90	p=1.000
						P60 vs P150	p=1.000
						P90 vs P150	p=1.000
	P60 WT (17) BTBR (17)				BTBR	P14 vs P21	P=0.000
						P14 vs P28	P=0.124
						P14 vs P42	p=1.000
						P14 vs P60	p=1.000
						P14 vs P90	p=1.000
						P14 vs P150	p=1.000
						P21 vs P28	P=0.000
	P90 WT (19) BTBR (24)					P21 vs P42	P=0.000
						P21 vs P60	P=0.000
						P21 vs P90	P=0.000
						P21 vs P150	P=0.000
						P28 vs P42	p=1.000
						P28 vs P60	p=1.000
						P28 vs P90	p=1.000
	P150 WT (24) BTBR (17)					P28 vs P150	P=0.568
						P42 vs P60	p=1.000
						P42 vs P90	p=1.000
						P42 vs P150	p=1.000
						P60 vs P90	p=1.000
						P60 vs P150	p=1.000
						P90 vs P150	p=1.000
			Genotype*Days	F (6, 258) =26.522, P = 0.000
Fig.1 E	WT (10) BTBR (12)	non-parametric Mann-Whitney U test		U=26.000	Pattern A	BTBR vs WT	P=0.022
				U=8.500	Pattern B		P=0.001
Fig.1 F	WT (10) BTBR (12)	non-parametric Mann-Whitney U test		U=9.000	Pattern A	BTBR vs WT	P=0.001
		Student t-test		T20=6.686	Pattern B		P=0.000
Fig.1 H	WT (12) BTBR (8)	Two-way repeated measures ANOVA Bonferroni Post hoc test	Genotype	F(1, 72)=28.232, P=0.000	day1	BTBR vs WT	P=0.001
					day2		P=0.000
					day3		P=0.000
					day4		P=0.000
					day5		P=0.000
			Days	F(4, 72)=28.521, P=0.000	WT	day1 vs day2	P=0.021
						day1 vs day3	P=0.000
						day1 vs day4	P=0.000
						day1 vs day5	P=0.000
						day2 vs day3	P=0.063
						day2 vs day4	P=0.126
						day2 vs day5	P=0.095
						day3 vs day4	P=1.000
						day3 vs day5	P=0.728
						day 4 vs day5	P=1.000
					BTBR	day1 vs day2	P=1.000
						day1 vs day3	P=1.000
						day1 vs day4	P=0.065
						day1 vs day5	P=0.019
						day2 vs day3	P=1.000
						day2 vs day4	P=0.083
						day2 vs day5	P=0.004
						day3 vs day4	P=0.067
						day3 vs day5	P=0.000
						day 4 vs day5	P=1.000
			Genotype*Days	F(4, 72)=4.075, P=0.017
Fig.1 J	WT (9) BTBR (9)	Student t-test		T16=2.719	All zones	BTBR vs WT	P=0.015
				T16=2.504	Central zone		P=0.023
Fig.2 B	WT (6) BTBR (7)	Student t-test		T11=7.727	Total area	BTBR vs WT	P=0.000
				T11=4.383	ML area		P=0.001
				T11=8.880	GCL area		P=0.000
				T11=0.774	WM area		P=0.455
Fig.2 C	WT (6) BTBR (6)	Student t-test		T11=6.826		BTBR vs WT	P=0.000
Fig.2 G	P3 WT (6) BTBR (5)
	P7 WT (6) BTBR (6)	Student t-test		T10=20.125		BTBR vs WT	P=0.000
	P14 WT (5) BTBR (6)	Student t-test		T9=22.160		BTBR vs WT	P=0.000
Fig.2 H	P3 WT (6) BTBR (5)	Student t-test		T9=2.447		BTBR vs WT	P=0.037
	P7 WT (6) BTBR (6)	Student t-test		T10=11.234		BTBR vs WT	P=0.000
	P14 WT (5) BTBR (6)	Student t-test		T9=6.739		BTBR vs WT	P=0.000
Fig.2 I	P3 WT (6) BTBR (5)	Student t-test		T9=4.378		BTBR vs WT	P=0.002
	P7 WT (6) BTBR (6)	Student t-test		T10=20.698		BTBR vs WT	P=0.000
	P14 WT (5) BTBR (6)	Student t-test		T9=10.639		BTBR vs WT	P=0.000
Fig.3 C	WT (6) BTBR (5)	Student t-test		T9=3.218		BTBR vs WT	P=0.011
Fig.3 D	WT (6) BTBR (5)	Student t-test		T9=3.869		BTBR vs WT	P=0.004
Fig.3 E	WT (6) BTBR (5)	Student t-test		T9=3.944		BTBR vs WT	P=0.014
Fig.3 F	WT (6) BTBR (5)	Student t-test		T9=4.899		BTBR vs WT	P=0.001
Fig.3 I	WT (6) BTBR (5)	Student t-test		T9=7.827		BTBR vs WT	P=0.000
Fig.3 L	WT (6) BTBR (6)	Student t-test		T10=2.334		BTBR vs WT	P=0.042
Fig.4 C	WT (6) BTBR (6)	Student t-test		T10=0.856		BTBR vs WT	P=0.412
Fig.4 I	WT (6) BTBR (6)	Student t-test		T10=0.303		BTBR vs WT	P=0.768
Fig.4 J	WT (6) BTBR (6)	Student t-test		T10=0.770		BTBR vs WT	P=0.459
Fig.5 E	WT (6) BTBR (6)	Student t-test		T10=0.681	lobe I/II	BTBR vs WT	P=0.511
				T10=1.634	lobe III		P=0.133
				T10=1.191	lobe IV/V		P=0.261
				T10=0.397	love VI/VII		P=0.699
				T10=0.802	lobe VIII		P=0.441
				T10=2.177	lobe IX		P=0.055
				T10=1.236	lobe X		P=0.245
Fig.5 F	WT (6) BTBR (6)	Student t-test		T10=0.349	lobe I/II	BTBR vs WT	P=0.739
				T10=0.712	lobe III		P=0.499
				T10=3.217	lobe IV/V		P=0.009
				T10=5.470	love VI/VII		P=0.000
				T10=4.142	lobe VIII		P=0.002
				T10=2.972	lobe IX		P=0.014
				T10=2.649	lobe X		P=0.024
Fig.5 H	WT (6) BTBR (6)	Student t-test		T10=2.416		BTBR vs WT	P=0.036
Fig.6 C	WT (4) BTBR (4)	Student t-test		T6=2.315		BTBR vs WT	P=0.060
Fig.6 D	WT (4) BTBR (4)	Student t-test		T6=0.951		BTBR vs WT	P=0.378
Fig.6 F	WT (4) BTBR (4)	Two-way repeated measures ANOVA	Genotype	F(1, 204)=0.105, P=0.757		BTBR vs WT
			Radius	F(34, 204)=142.010, P=0.000
			Genotype*Radius	F(34, 204)=0.425, P=0.738
Fig.6 H	WT (4) BTBR (4)	Student t-test		T6=5.793		BTBR vs WT	P=0.001
Fig.6 I	WT (4) BTBR (4)	Student t-test		T6=6.147	Thin type	BTBR vs WT	P=0.001
				T6=2.617	Stubby type		P=0.040
				T6=7.738	Mushroom type		P=0.000
Fig.7 D	WT (6) BTBR (6)	Student t-test		T10=4.294	Dynlt1b	BTBR vs WT	P=0.002
				T10=2.957	Draxin		P=0.014
				T10=3.782	Rbpj		P=0.004
				T10=9.564	Nog		P=0.000
				T10=4.039	Trpc6		P=0.002
				T10=3.676	Bdnf		P=0.004
Fig.7 E	WT (6) BTBR (6)	Student t-test		T10=3.971	Camk4	BTBR vs WT	P=0.003
				T10=3.735	Trpc3		P=0.004
				T10=2.849	Trpc4		P=0.027
Fig.s2 E	WT (6) BTBR (6)	Student t-test		T10=5.716		BTBR vs WT	P=0.001
Fig.s2 F	WT (6) BTBR (6)	Student t-test		T10=0.679		BTBR vs WT	P=0.073
Fig.s3	WT (4) BTBR (4)	Student t-test		T6=0.870	lobe I/II		P=0.418
				T6=0.588	lobe III		P=0.578
				T6=0.056	lobe IV/V		P=0.957
				T6=0.052	love VI/VII		P=0.960
				T6=3.019	lobe VIII		P=0.023
				T6=4.971	lobe IX		P=0.003
				T6=2.662	lobe X		P=0.037
